# Supplementary material for: Clinical Associations with Lenticulostriatal Vasculopathy (LSV) at Birth: A Case–Control Study
Source: Children (Basel). 2025 Feb 12;12(2):223. doi: 10.3390/children12020223 (PMC11853899; doi:10.3390/children12020223)
Supplement: Supplementary file 1 [file children-12-00223-s001.zip]

Archive with 1 entries (1 files):
- children-3397474-supplementary.pdf
